# Supplementary material for: Surgical vs. conservative treatment for hip osteoporotic fracture in maintenance hemodialysis patients: a retrospective analysis
Source: Front Surg. 2024 Dec 6;11:1471101. doi: 10.3389/fsurg.2024.1471101 (PMC11659257; doi:10.3389/fsurg.2024.1471101)
Supplement: Supplementary file 1 [file Table1.xlsx]

## Sheet: Sheet1
A组：保守治疗组																														1月及末次随访
序号	性别	年龄	住院号	诊断	是否手术	是否血透	是否长期透析	转归	HARRIS（1M）	Barthel（3M）	手术类型	随访时间（m）	透析龄（m）	肾脏病史（y）	年龄	合并症指数	高血压	糖尿病	心血管疾病	慢性肺病	脑血管病	肿瘤病史	Hb	ALB	BNP	PTH	Ca	P	白蛋白	总蛋白	淋巴细胞数	营养指数	血红蛋白	β-CTX/PINP		BAP	激素使用	住院时间	住院费用	并发症	首次并发症发生时间		手术并发症	手术并发症时间
16	男	73	518469	右股骨转子间骨折	否	是	是	死亡（27d）	15.4		无	1	36	20	73	9	有	有	1	0	1	0	99	38	2890.82	89.5	2.28	1.31	40.5	84.5	1.77	49.35	99	0.0111765	1.33/119	13.19	0	20	51181.8	消化道出血	7
42	女	80	479690	股骨颈骨折	否	是	是	死亡（3d）			无	0.1	1	3	80	9	有	有	0	0	0	0	71	42.6	356.9	213.4	2.32	1.48						0.0110841	1.37/123.6	14.11	0	1	7313.55	恶性心律失常	3
52	男	70	463474	左股骨转子间骨折	否	是	否	存活（150d）	26.48	45	无	25	1	0.5	70	8	有	有	0	0	0	0	102	39.2	10	70.9	2.35	1.37	34.2	60.6	1.22	40.3	102	0.00693406	1.02/147.1	10.13	0	12	30709.9	泌尿道感染	10
54	女	71	468044	右股骨颈骨折	否	是	是	存活（180d）	27.23	40	无	22	72	23	71	8	有	有	0	0	0	0	107	31.8	1086.9	546.7	2.14	1.98	34.3	59.8	1.01	39.35	100	0.0139671	2.63/188.3	17.19	0	4	17878	急性脑梗死	2
58	男	63	456648	股骨转子间骨折	否	是	是	死亡（60d）	15.78		无	2	72	6	63	5	有	无	1	0	0	0	88	26.4	1533.8	105.3	2.06	2.02	30.1	69.8	0.72	33.7	69	0.0202149	3.01/148.9	17.88	1	12	32828.7	脑出血、皮下出血	60
68	女	77	427799	股骨颈骨折	否	是	否	死亡（50d）	24.4		无	1.7	1	8	77	6	有	无	1	0	0	0	95	35.5	30.4	53.2	2.34	1.69	30.4	53.1	1.68	38.8	86	0.00760024	1.27/167.1	15.28	1	17	26520.9	DVT、肺炎、菌血症	14
71	男	61	415610	股骨头、肘关节骨折	否	是	是	存活（75d）	27.23	65	无	33	1	0.2	61	5	有	无	0	0	0	0	135	21.9	2525	51	1.81	1.47	22.4	40.8	0.5	24.9	115	0.00969317	1.39/143.4	7.76	1	29	51145.8	肺炎、胸腔积液、DVT	60
75	男	62	240852	股骨颈骨折	否	是	是	死亡（4y）（100d）	25.2	40	无	48	120	11	62	5	有	无	1	0	0	0	83	32.2	798	1900	2.21	1.83	35.8	66.1	1.1	41.3	90	0.0190871	3.22/168.7	89.99	0	38	44962.2	心脏瓣膜病	4y
77	男	78	405873	股骨粗隆间骨折	否	是	是	死亡（6m）（120d)	27.23	40	无	6	24	4	78	10	有	有	1	0	1	0	85	38.3	138.7	268.4	1.98	2.04	35.5	59.3	1	40.5	84	0.01058	1.66/156.9		0	34	64385.7	肺炎、消化道出血	5
82	男	77	377068	股骨转子间骨折	否	是	是	死亡（13d）			无	0.5	1	10	77	7	有	无	0	0	1	0	83	37.9	5000	223.8	2.25	1.89						0.00875058	1.87/213.7		0	5	21037.6	肺炎	5
86	女	80	387243	右股骨转子间骨折	否	是	是	死亡（20m）(180d)	16.48	35	无	0.7	1	4	80	9	有	有	0	1	0	0	102	32.5	114.1	468.7	2.25	1.61	35.1	50.2	0.81	39.15	110	0.0101279	2.93/289.3		0	13	65551.5	DVT、肺炎、心肌梗死	7
93	女	72	451852	股骨骨折	否	是	是	死亡（15d）			无	0.5	12	1	72	9	有	无	1	0	1	1	108	33.1	916.3	87.5	2.13	0.72						0.00948582	1.07/112.8		1	15	59389.7	肺炎DVT脑出血	12
107	女	84	530252	股骨颈骨折	否	是	是	死亡（12d）			无	0.4	1	10	84	7	有	无	1	0	0	0	80	32.2	863.03	231.7	2.21	1.99						0.00798825	2.72/340.5	10.89	0	12	30950.9	肺炎、心衰、脑出血	7
B组：手术治疗组
序号	性别	年龄	住院号	病理号	诊断	是否手术	是否血透	是否长期透析	转归	HARRIS（1M）	Barthel（3M）	手术类型	随访时间	透析龄	肾脏病史	年龄	合并症指数	高血压	糖尿病	心血管疾病	慢性肺病	脑血管病	肿瘤病史	Hb	ALB	BNP	PTH	Ca	P	白蛋白	总蛋白	淋巴细胞数	营养指数	血红蛋白	β-CTX/PINP		BAP	激素使用	住院时间	住院费用	并发症	首次并发症发生时间		手术并发症	手术并发症时间
2	男	74	524385		左股骨转子间骨折	是	是	否	死亡（40d）	25.4		切开复位内固定加植骨	1.4	1	2	74	9	有	1	0	1	0	0	91	30.4	62.4	357.3	2.26	1.59	26	53.6	0.32	27.6	71	0.0217586	2.92/134.2	22.05	无	14	65491.1	肺炎、消化道出血	38	1.4			40
4	男	70	526137		右股骨转子间骨折	是	是	是（血+腹）	存活（70）	31.13	70	切开复位内固定	8	1	12	70	9	有	1	0	0	1	0	99	30.7	106.91	273.1	2.3	1.38	30.7	61.4	0.76	34.5	96	0.00519084	1.02/196.5	16.33	无	22	69637.2	无	240	8			240
5	女	91	525402		左股骨颈骨折	是	是	否	死亡（60d）	27.68		切开复位内固定	2	1	6	91	8	有	0	1	1	0	0	95	25.2	67.35	825.5	2.14	1.86	30.5	55.9	1.47	37.85	92	0.005	6/1200	92.12	无	20	79399.6	肺炎	45	2			60
6	男	80	526567	86821	右股骨颈骨折	是	是	是	死亡（10d）			半髋关节置换	0.4	36	38	80	7	有	0	1	0	0	0	103	27.1	241.44	139.4	1.88	1.43						0.00816411	0.595/72.88	22.04	无	28	104127	消化道出血、癫痫、肺炎	7	0.4			10
7	女	65	533436	89669	右股骨颈骨折	是	是	是	存活（27）	52.83	90	全髋关节置换	5	2	3	65	7	有	1	0	0	0	0	118	33.9	305	322.1	2.37	1.53	35.8	65.8	1.19	41.75	114	0.0130535	2.83/216.8	24.96	无	70	151856	肺炎、心衰胸腔积液、DVT	3	5	关节脱位	2m	60
10	男	76	538460		左股骨颈骨折	是（外院）	是	是	存活（62）	56.58	60	全髋关节置换	3	7	5	76	9	有	0	1	0	1	1	99	24	2564.07	157.7	1.92	1.46	30.2	62.6	1.34	36.9	86	0.0195282	2.98/152.6	15.71	无	10	80789.1	肺炎、消化道出血	20	3			90
12	女	61	540846	90193	右股骨颈骨折	是	是	否	存活（20）	74.72	100	全髋关节置换	3	1	5	61	7	有	1	0	0	0	0	109	25.1	229.09	70.3	2.07	1.58	27.5	51.8	1.33	34.15	91	0.0148912	2.67/179.3		无	29	86159.1	脑梗死、消化道出血	28	3			90
13	女	73	544192	90666	右股骨颈骨折	是	是	是	存活（40）	44.73	95	全髋关节置换	3	1	3	73	9	有	1	1	0	0	0	80	28.9	220.66	58.1	2.05	1.27	33	57.3	1.15	38.75	98	0.0080292	1.10/137	13.08	无	21	67270.3	无	90	3			90
17	女	79	519139	84839	右股骨颈骨折	是	是	是	死亡（7d）			全髋关节置换	0.25	60	6	79	7	有	0	1	0	0	0	104	29.8	81.27	27.6	2.19	1.48						0.00398418	1.31/328.8	15.94	无	14	87106.1	无	7	0.25			7
29	男	72	489846	78912	左股骨颈骨折	是	是	是	存活（30）	65.67	90	半髋关节置换	15	1	15	72	6	有	0	0	0	0	0	109	26.7	27.61	834.1	1.9	1.84	31.1	67.8	0.82	35.2	102	0.0288462	2.76/95.68	14.44	无	41	136125	无	120	15			450
32	男	73	486161	77999	左股骨颈骨折	是	是	是	存活（30）	55.67	85	全髋关节置换	18	24	5	73	8	有	1	1	0	0	0	120	28.5	591.71	153.7	1.96	1.84	28.1	59.4	1.9	37.6	104	0.0120411	2.46/204.3	9.74	无	47	116721	肺炎、消化道出血、心衰胸腔积液	30	18			540
33	男	62	488007	78443	左股骨颈骨折	是	是	是	死亡（60d）	77.58		全髋关节置换	2	42	5	62	7	有	1	1	0	0	0	114	35.3	344.81	445.9	2.21	4.17	34.6	68.7	0.71	38.15	91	0.0224834	3.73/165.9	14.91	无	17	103653	皮下出血	50	2			60
36	女	75	441398	70408	股骨颈骨折	是	是	是	存活（20）	68.67	95	全髋关节置换	28	1	0.35	75	9	有	1	0	0	1	0	87	26.9	1417.9	239.4	1.89	1.47	33.4	61.1	1.53	41.05	107	0.0118119	2.21/187.1	7.29	无	18	103480	心衰胸腔积液	45	28			840
39	女	83	482326	77448	左股骨颈骨折	是	是	否	死亡（27d）			半髋关节置换	1	1	0.5	83	9	有	0	1	0	1	0	136	35.8	201.18	12.2	2.22	2.15	31.4	58.6	0.57	34.25	107	0.0273498	0.774/28.30		有	22	123955	泌感、急性脑梗死	10	1	术区出血	1d	27
43	女	69	471850		右股骨转子间骨折	是	是	是	存活（28）	80.28	95	闭合复位Gamma钉内固定	18	60	10	69	6	有	0	1	0	1	0	97	31.4	145	249.1	2.45	2.35	29.8	53.4	0.98	34.7	100	0.0132671	3.07/231.4	11.88	无	17	109100	无	540	18			540
47	女	65	466596	75011	左股骨颈骨折	是	是	是	死亡（30d）			全髋关节置换	1	60	10	65	6	有	0	1	0	1	0	119	37.8	309.9	511.6	2.22	2.1						0.0128791	2.76/214.3		无	26	116031	肺炎、菌血症	20	1			30
56	男	66	459524		左股骨转子间骨折	是	是	是	存活（50）	32.2	90	切开复位内固定	24	36	3.5	66	7	有	1	0	0	0	0	113	31	43	302.3	2.32	2.12	34.3	55.4	2.8	48.3	95	0.0144918	2.31/159.4	12.11	无	25	115998	DVT	3	24			720
60	男	61	440043	70583	股骨颈骨折	是	是	是	存活（12）	94.58	100	全髋关节置换	30	12	1	61	6	有	0	1	0	1	0	90	29.2	1066.4	323.1	2.1	2.59	39.6	68.7	1.83	48.75	120	0.0191535	2.67/139.4	13.11	无	37	146862	消化道出血	7	30			900
65	男	75	426612	67725	左股骨颈骨折	是	是	是	死亡（60d）	35.9		半髋关节置换	2	1	5	75	7	无	0	1	0	0	0	74	29.4	316.1	644.7	1.51	1.88	28.1	56.3	0.66	31.4	67	0.0104364	1.65/158.1		无	20	98614	肺炎、胸腔积液	30	2	假体周围骨折	25d	60
69	女	78	418307		右股骨粗隆间骨折	是	是	是	存活（60）	40	80	闭合复位内固定	34	24	2.5	78	8	有	1	1	0	0	0	94	29.2	220.1	641.2	2.17	1.87	30.1	59.7	1.09	35.55	95	0.713306	1.56/218.7		无	18	112330	无	1020	34			1020
72	女	52	413991	66144	右股骨颈骨折	是	是	是	存活（30）	64.22	95	半髋关节置换	35	12	5	52	4	有	0	1	0	0	0	118	39.8	544.5	355.2	2.39	2.34	33	58	1.16	38.8	85	0.0146329	2.77/189.3		无	14	67050.2	无	1050	35			1050
73	女	61	414351	66229	左股骨颈骨折	是	是	是	存活（3）	91.22	100	半髋关节置换	33	60	20	61	7	无	1	1	0	0	0	101	36.5	233.8	468.7	2.3	2.22	35.8	60	1.26	42.1	99	0.01172	2.16/184.3		无	18	68671.7	无	990	33			990
76	女	65	398870		左股骨颈骨折	是	是	是	存活（7）	94.28	100	全髋关节置换	41	96	20	65	7	有	1	0	0	0	0	84	35.1	98.1	570.6	2.15	1.96	38.3	68.7	1.06	43.6	94	0.00943571	3.06/324.3		无	19	69744.4	泌尿道感染	5	41			1230
78	女	74	411441		股骨粗隆间骨折	是	是	是	存活（60）	53.15	90	闭合复位内固定	36	1	0.5	74	9	有	1	1	0	0	0	100	32	856.7	244.9	2.22	1.1	32	58	1.88	41.4	106	0.0136975	1.63/119		无	17	94673.4	无	1080	36			1080
81	男	62	377050		左股骨颈骨折	是	是	是	存活（14）	73.78	100	全髋关节置换	46	1	8	62	5	有	0	1	0	1	0	116	41.6	22.6	176.3	2.26	1.2	38.4	66.5	1.13	44.05	97	0.00725855	1.21/166.7		无	21	103253	无	1380	46			1380
83	女	74	377994		左股骨颈骨折	是	是	是	存活（18）	68.78	100	全髋关节置换	46	24	8	74	8	有	1	1	0	0	0	112	36	355.6	356.7	2.21	1.6	32.6	61.3	0.82	36.7	94	0.00713306	1.56/218.7		无	36	86045.2	肺炎	3	46			1380
89	女	73	437156	69570	右股骨颈骨折	是	是	是	存活（10）	80.78	100	全髋关节置换	28	1	8	73	6	有	0	0	0	0	0	136	33.1	275.8	596	2.29	1.43	33.9	59.9	0.51	36.45	141	0.00921273	1.65/179.1	28.87	无	13	70157	无	840	28			840
90	女	74	441398	70408	右股骨颈骨折	是	是	是	存活（14）	75.67	100	全髋关节置换	27	1	0.35	74	8	有	1	0	0	1	0	87	26.9	1417.9	239.4	1.89	1.47	33.7	62.1	1.53	41.35	107	0.0132256	2.21/167.1	7.74	无	18	103480	肺炎胸腔积液	30	27			810
95	女	75	470840		左股骨转子间骨折	是	是	是	存活（35）	53.17	85	闭合复位内固定	21	36	13	75	6	有	0	0	0	0	0	110	32.6	86.2	518.8	2.12	1.23	27.4	55.4	2.4	39.4	87	0.00708286	3.12/440.5	14.08	无	35	143983	尿毒症脑病	23	21	下肢血肿	20d	630
97	男	63	472979	76616	股骨颈骨折	是	是	是	存活（7）	80.22	95	全髋关节置换	20	7	1	63	7	有	1	0	0	1	0	83	31	209.7	337.7	1.97	1.1	28.8	62.1	1.49	36.25	85	0.00374206	2.71/724.2	10.16	无	26	105860	无	600	20			600
